# Supplementary material for: KPC-2-Producing Carbapenem-Resistant Klebsiella pneumoniae of the Uncommon ST29 Type Carrying OXA-926, a Novel Narrow-Spectrum OXA β-Lactamase
Source: Front Microbiol. 2021 Aug 27;12:701513. doi: 10.3389/fmicb.2021.701513 (PMC8430219; doi:10.3389/fmicb.2021.701513)
Supplement: Supplementary file 1 [file Data_Sheet_1.XLSX]

## Sheet: Sheet1
Decision	SRA	BioSample	Organism	ST	K_locus	O_locus	wzi	RmpADC	rmpA2	Omp_mutations	CEPHALOSPORIN	CARBAPENEM	COLISTIN	Strain or Isolate	Geographic location	Collection date	Host	Isolation source
included	130002	SAMN15546747	Klebsiella pneumoniae	29	KL62	O2v1	wzi323	NF	NF	NF	NF	blaKPC-2	NF	130002	China: Chengdu, Sichuan	April-2020	Homo sapiens	blood
included	DRR057925	SAMD00049595	Klebsiella pneumoniae	29	KL54	O1v2	wzi115	NF	NF	NF	NF	blaIMP-19	NF	KUN5033	Japan:Kyoto	2009	Homo sapiens	not_applicable
included	DRR057926	SAMD00049596	Klebsiella pneumoniae	29	KL54	O1v2	wzi115	NF	NF	NF	NF	NF	NF	KUN4843	Japan:Kyoto	2009	Homo sapiens	not_applicable
included	ERR1008681	SAMEA3357009	Klebsiella pneumoniae	29	KL30	O1v2	wzi85	NF	NF	NF	NF	NF	NF	not_applicable	not_applicable	not_applicable	not_applicable	not_applicable
included	ERR1008714	SAMEA3357223	Klebsiella pneumoniae	29	KL30	O1v2	wzi85	NF	NF	NF	blaCTX-M-15, blaOXA-1	NF	NF	not_applicable	not_applicable	not_applicable	not_applicable	not_applicable
included	ERR1008715	SAMEA3357225	Klebsiella pneumoniae	29	KL30	O1v2	wzi85	NF	NF	NF	blaCTX-M-15, blaOXA-1	NF	NF	not_applicable	not_applicable	not_applicable	not_applicable	not_applicable
included	ERR1008724	SAMEA3357244	Klebsiella pneumoniae	29	KL30	O1v2	wzi85	NF	NF	NF	blaCTX-M-15, blaOXA-1	NF	NF	not_applicable	not_applicable	not_applicable	not_applicable	not_applicable
included	ERR1008738	SAMEA3357273	Klebsiella pneumoniae	29	KL30	O1v2	wzi85	NF	NF	NF	blaCTX-M-15, blaOXA-1	NF	NF	not_applicable	not_applicable	not_applicable	not_applicable	not_applicable
included	ERR1008740	SAMEA3357278	Klebsiella pneumoniae	29	KL30	O1v2	wzi85	NF	NF	NF	blaCTX-M-15, blaOXA-1	NF	NF	not_applicable	not_applicable	not_applicable	not_applicable	not_applicable
included	ERR1008747	SAMEA3357292	Klebsiella pneumoniae	29	KL30	O1v2	wzi85	NF	NF	NF	blaCTX-M-15, blaOXA-1	NF	NF	not_applicable	not_applicable	not_applicable	not_applicable	not_applicable
included	ERR1008766	SAMEA3357177	Klebsiella pneumoniae	29	KL30	O1v2	wzi85	NF	NF	NF	blaCTX-M-15, blaOXA-1	NF	NF	not_applicable	not_applicable	not_applicable	not_applicable	not_applicable
included	ERR1008767	SAMEA3357179	Klebsiella pneumoniae	29	KL30	O1v2	wzi85	NF	NF	NF	blaCTX-M-15, blaOXA-1	NF	NF	not_applicable	not_applicable	not_applicable	not_applicable	not_applicable
included	ERR1008775	SAMEA3357193	Klebsiella pneumoniae	29	KL30	O1v2	wzi85	NF	NF	NF	blaCTX-M-15, blaOXA-1	NF	NF	not_applicable	not_applicable	not_applicable	not_applicable	not_applicable
included	ERR1015287	SAMEA3357254	Klebsiella pneumoniae	29	KL30	O1v2	wzi85	NF	NF	NF	blaCTX-M-15, blaOXA-1	NF	NF	not_applicable	not_applicable	not_applicable	not_applicable	not_applicable
included	ERR1023809	SAMEA3357101	Klebsiella pneumoniae	711	KL54	O1v2	wzi303	NF	NF	NF	blaCTX-M-15, blaOXA-1	NF	NF	not_applicable	not_applicable	not_applicable	not_applicable	not_applicable
included	ERR1023843	SAMEA3357145	Klebsiella pneumoniae	29	KL63	O1v2	wzi327	NF	NF	NF	NF	NF	NF	not_applicable	not_applicable	not_applicable	not_applicable	not_applicable
included	ERR1035991	SAMEA3357217	Klebsiella pneumoniae	29	KL30	O1v2	wzi85	NF	NF	OmpK36-80%	blaCTX-M-15, blaOXA-1	NF	NF	not_applicable	not_applicable	not_applicable	not_applicable	not_applicable
included	ERR1217174	SAMEA3538548	Klebsiella pneumoniae	29	KL30	O1v2	wzi85	NF	NF	NF	blaCMY-16, blaOXA-10	NF	NF	EuSCAPE_ME006	Montenegro	2014	Homo sapiens	Other (tube)
included	ERR1217311	SAMEA3515162	Klebsiella pneumoniae	985	KL39	O1v2	wzi39	NF	NF	NF	NF	NF	NF	EuSCAPE_IT133	Italy	2014	Homo sapiens	blood
included	ERR1218742	SAMEA3531827	Klebsiella pneumoniae	29	KL19	O1v2	wzi19	NF	NF	OmpK35-31%	blaCTX-M-14, blaDHA-1	NF	NF	PB283	Thailand	2015	Homo sapiens	sputum
included	ERR1334503	SAMEA3649799	Klebsiella pneumoniae	29	KL30	O1v2	wzi85	NF	NF	NF	blaCTX-M-15, blaOXA-1	NF	NF	EuSCAPE_RS001	Serbia	2013	Homo sapiens	Puncture Fluids
included	ERR1334510	SAMEA3649424	Klebsiella pneumoniae	29	KL30	O1v2	wzi85	NF	NF	NF	NF	NF	NF	EuSCAPE_ES108	Spain	2014	Homo sapiens	urine
included	ERR1334585	SAMEA3649711	Klebsiella pneumoniae	29	KL54	O1v2	wzi115	NF	NF	NF	NF	NF	NF	EuSCAPE_GR092	Greece	2014	Homo sapiens	Puncture Fluids
included	ERR1334590	SAMEA3649717	Klebsiella pneumoniae	29	KL54	O1v2	wzi115	NF	NF	NF	NF	NF	NF	EuSCAPE_GR098	Greece	2014	Homo sapiens	urine
included	ERR1334722	SAMEA3649896	Klebsiella pneumoniae	29	KL54	O1v2	wzi115	NF	NF	NF	NF	NF	NF	EuSCAPE_PT082	Portugal	2014	Homo sapiens	urine
included	ERR1516190	SAMEA3886745	Klebsiella pneumoniae	985	KL39	O1v2	ND	NF	NF	NF	blaCTX-M-15, blaOXA-1	NF	NF	Kpn_06_42	not_applicable	not_applicable	not_applicable	not_applicable
included	ERR1516191	SAMEA3886746	Klebsiella pneumoniae	985	KL39	O1v2	wzi39	NF	NF	NF	blaCTX-M-15, blaOXA-1	NF	NF	Kpn_06_43	not_applicable	not_applicable	not_applicable	not_applicable
included	ERR1516194	SAMEA3886749	Klebsiella pneumoniae	985	KL39	O1v2	ND	NF	NF	NF	blaCTX-M-15, blaOXA-1	NF	NF	Kpn_06_46	not_applicable	not_applicable	not_applicable	not_applicable
included	ERR1541403	SAMEA3729688	Klebsiella pneumoniae	985	KL39	O1v2	wzi39	NF	NF	NF	blaCTX-M-15, blaOXA-1	NF	NF	EuSCAPE_TR151	Turkey	2013	Homo sapiens	urine
included	ERR1541442	SAMEA3729769	Klebsiella pneumoniae	29	KL54	O1v2	wzi115	NF	NF	NF	NF	NF	NF	EuSCAPE_TR196	Turkey	2014	Homo sapiens	urine
included	ERR1541506	SAMEA3729867	Klebsiella pneumoniae	985	KL39	O1v2	wzi39	NF	NF	NF	blaCTX-M-15, blaOXA-1	NF	NF	EuSCAPE_TR270	Turkey	2014	Homo sapiens	urine
included	ERR1541520	SAMEA3729881	Klebsiella pneumoniae	985	KL39	O1v2	wzi39	NF	NF	NF	blaCTX-M-15, blaOXA-1	NF	NF	EuSCAPE_TR285	Turkey	2013	Homo sapiens	urine
included	ERR1585771	SAMEA3918479	Klebsiella pneumoniae	29	KL19	O1v2	wzi19	NF	NF	NF	blaCTX-M-15, blaOXA-1	NF	NF	not_applicable	not_applicable	not_applicable	not_applicable	not_applicable
included	ERR1795980	SAMEA4362637	Klebsiella pneumoniae	29	KL30	O1v2	wzi85	NF	NF	NF	NF	NF	NF	VRCO0412	United Kingdom	2015	Homo sapiens	feces
included	ERR1795981	SAMEA4362638	Klebsiella pneumoniae	29	KL30	O1v2	wzi85	NF	NF	NF	NF	NF	NF	VRCO0413	United Kingdom	2015	Homo sapiens	feces
included	ERR1852787	SAMEA4531903	Klebsiella pneumoniae	29	KL19	O1/O2v2	wzi19	NF	NF	NF	blaCTX-M-15, blaOXA-1, blaOXA-10	NF	NF	13ARS_EVR0001	not_applicable	not_applicable	not_applicable	not_applicable
included	ERR1852855	SAMEA4531971	Klebsiella pneumoniae	711	KL54	O1v2	wzi303	NF	NF	NF	blaCTX-M-15, blaOXA-1	NF	NF	14ARS_MMH0137	not_applicable	not_applicable	not_applicable	not_applicable
included	ERR204292	SAMEA1572908	Klebsiella pneumoniae	29	KL54	O1v2	wzi115	NF	NF	NF	NF	NF	NF	M19	not_applicable	not_applicable	not_applicable	not_applicable
included	ERR2238020	SAMEA104458045	Klebsiella pneumoniae	29	KL30	O1v2	wzi85	NF	NF	OmpK36-30%	blaOXA-1	blaKPC-2	NF	not_applicable	not_applicable	not_applicable	not_applicable	not_applicable
included	ERR2303391	SAMEA104590231	Klebsiella pneumoniae	29	KL54	O1v2	wzi115	NF	NF	NF	blaCTX-M-15, blaCTX-M-63, blaOXA-1	NF	NF	Klebsiella pneumoniae	Cambodia	41701	Homo sapiens	swab
included	ERR2303420	SAMEA104590260	Klebsiella pneumoniae	29	KL54	O1v2	wzi115	NF	NF	NF	blaCTX-M-15, blaOXA-1	NF	NF	Klebsiella pneumoniae	Cambodia	41694	Homo sapiens	swab
included	ERR2303422	SAMEA104590262	Klebsiella pneumoniae	29	KL54	O1v2	wzi115	NF	NF	NF	blaCTX-M-15, blaOXA-1	NF	NF	Klebsiella pneumoniae	Cambodia	41708	Homo sapiens	swab
included	ERR2303440	SAMEA104590280	Klebsiella pneumoniae	29	KL54	O1v2	wzi115	NF	NF	NF	blaCTX-M-15, blaOXA-1	NF	NF	Klebsiella pneumoniae	Cambodia	41701	Homo sapiens	swab
included	ERR2303442	SAMEA104590282	Klebsiella pneumoniae	29	KL54	O1v2	wzi115	NF	NF	NF	blaCTX-M-15, blaOXA-1	NF	NF	Klebsiella pneumoniae	Cambodia	41701	Homo sapiens	swab
included	ERR2303455	SAMEA104590295	Klebsiella pneumoniae	29	KL54	O1v2	wzi115	NF	NF	NF	blaCTX-M-15, blaOXA-1	NF	NF	Klebsiella pneumoniae	Cambodia	41704	Homo sapiens	swab
included	ERR2303473	SAMEA104590313	Klebsiella pneumoniae	29	KL54	O1v2	wzi115	NF	NF	NF	blaCTX-M-15, blaOXA-1	NF	NF	Klebsiella pneumoniae	Cambodia	41704	Homo sapiens	swab
included	ERR2303477	SAMEA104590317	Klebsiella pneumoniae	29	KL54	O1v2	wzi115	NF	NF	NF	blaCTX-M-15, blaOXA-1	NF	NF	Klebsiella pneumoniae	Cambodia	41697	Homo sapiens	swab
included	ERR2397420	SAMEA23994418	Klebsiella pneumoniae	29	KL19	O1v2	wzi19	NF	NF	NF	blaCTX-M-15, blaOXA-1	NF	NF	4300STDY6636948	Thailand	2016	Homo sapiens	not available
included	ERR2397473	SAMEA4394725	Klebsiella pneumoniae	29	KL19	O1v2	wzi19	NF	NF	NF	blaCTX-M-15	NF	NF	4300STDY6542355	Thailand	2016	Homo sapiens	not available
included	ERR2397529	SAMEA4364608	Klebsiella pneumoniae	29	KL54	O1v2	wzi115	NF	NF	NF	NF	NF	NF	4300STDY6470427	Thailand	2016	Homo sapiens	not available
included	ERR2397540	SAMEA4364619	Klebsiella pneumoniae	29	KL54	O1v2	wzi115	rmp 1; KpVP-1	rmpA2_8-60%	NF	NF	NF	NF	4300STDY6470438	Thailand	2016	Homo sapiens	not available
included	ERR2497258	SAMEA69646168	Klebsiella pneumoniae	985	KL39	O1v2	wzi39	NF	NF	NF	blaCTX-M-15	NF	NF	not_applicable	not_applicable	not_applicable	not_applicable	not_applicable
included	ERR257640	SAMEA1713043	Klebsiella pneumoniae	29	KL54	O1v2	wzi115	NF	NF	NF	NF	NF	NF	2485STDY5438236	United Kingdom	1800/2014	Homo sapiens	not available
included	ERR2796907	SAMEA4916029	Klebsiella pneumoniae	29	KL30	O1v2	wzi85	NF	NF	NF	blaCMY-16, blaCTX-M-15, blaOXA-1, blaOXA-10	NF	NF	kpneu003	Switzerland	2011	Homo sapiens	hospital
included	ERR2854207	SAMEA104208322	Klebsiella pneumoniae	29	KL24	O2v1	wzi24	NF	NF	NF	NF	NF	NF	not_applicable	not_applicable	not_applicable	not_applicable	not_applicable
included	ERR2854248	SAMEA104208367	Klebsiella pneumoniae	29	KL30	O1v2	wzi85	NF	NF	NF	blaCTX-M-3, blaGES-13	NF	NF	not_applicable	not_applicable	not_applicable	not_applicable	not_applicable
included	ERR314402	SAMEA2053792	Klebsiella pneumoniae	29	KL19	O1v2	wzi19	NF	NF	NF	blaCTX-M-15, blaOXA-1	NF	NF	2485STDY5438393	United Kingdom	1800/2014	Homo sapiens	not available
included	ERR3144530	SAMEA104567792	Klebsiella pneumoniae	29	KL19	O1v2	wzi19	NF	NF	NF	blaCTX-M-15, blaOXA-1	NF	NF	5012STDY7312577	not_applicable	1800/2014	not available	not available
included	ERR3144651	SAMEA104567913	Klebsiella pneumoniae	29	KL54	O1v2	wzi115	NF	NF	NF	NF	NF	NF	5012STDY7312731	not_applicable	1800/2014	not available	not available
included	ERR3144659	SAMEA104567921	Klebsiella pneumoniae	29	KL54	O1v2	wzi115	NF	NF	NF	NF	NF	NF	5012STDY7312739	not_applicable	1800/2014	not available	not available
included	ERR3144726	SAMEA4873605	Klebsiella pneumoniae	29	KL54	O1v2	wzi115	NF	NF	NF	NF	NF	NF	5012STDY7626404	not_applicable	1800/2014	not available	not available
included	ERR3144738	SAMEA4873617	Klebsiella pneumoniae	29	KL19	O1v2	wzi19	NF	NF	NF	blaCTX-M-15, blaOXA-1	NF	NF	5012STDY7626416	not_applicable	1800/2014	not available	not available
included	ERR3381660	SAMEA4602599	Klebsiella pneumoniae	29	KL54	O1v2	wzi115	NF	NF	NF	blaOXA-163	NF	NF	not_applicable	not_applicable	not_applicable	not_applicable	not_applicable
included	ERR3416076	SAMEA5753466	Klebsiella pneumoniae	29	KL107	O1v2	wzi19	NF	NF	NF	blaCTX-M-15, blaOXA-1	NF	NF	not_applicable	Madagascar	not_applicable	not_applicable	not_applicable
included	ERR3416349	SAMEA5753775	Klebsiella pneumoniae	29	KL2	O1v2	wzi2	NF	NF	NF	NF	NF	NF	not_applicable	Senegal	not_applicable	not_applicable	not_applicable
included	ERR3424710	SAMEA4680433	Klebsiella pneumoniae	193	KL63	O1v2	wzi327	NF	NF	NF	blaCTX-M-2	NF	NF	not_applicable	not_applicable	not_applicable	not_applicable	not_applicable
included	ERR3424711	SAMEA4680434	Klebsiella pneumoniae	29	KL30	O1v2	wzi85	NF	NF	NF	blaCTX-M-2	NF	NF	not_applicable	not_applicable	not_applicable	not_applicable	not_applicable
included	ERR3424717	SAMEA4680441	Klebsiella pneumoniae	465	KL54	O1v2	wzi115	NF	NF	NF	blaCTX-M-2	NF	NF	not_applicable	not_applicable	not_applicable	not_applicable	not_applicable
included	ERR3448464	SAMEA4680477	Klebsiella pneumoniae	29	KL30	O1v2	wzi85	NF	NF	NF	blaCTX-M-2	NF	NF	not_applicable	not_applicable	not_applicable	not_applicable	not_applicable
included	ERR3448981	SAMEA5751278	Klebsiella pneumoniae	29	KL54	O1v2	wzi115	NF	NF	NF	NF	NF	NF	SPARK_166_C1	not_applicable	not_applicable	not_applicable	not_applicable
included	ERR3449124	SAMEA5751549	Klebsiella pneumoniae	1271	KL28	O1v2	wzi84	NF	NF	NF	NF	NF	NF	SPARK_476_C1	not_applicable	not_applicable	not_applicable	not_applicable
included	ERR3449148	SAMEA5751574	Klebsiella pneumoniae	1271	KL28	O1v2	wzi84	NF	NF	NF	NF	NF	NF	SPARK_495_C1	not_applicable	not_applicable	not_applicable	not_applicable
included	ERR3449149	SAMEA5751575	Klebsiella pneumoniae	1271	KL28	O1v2	wzi84	NF	NF	NF	NF	NF	NF	SPARK_496_C1	not_applicable	not_applicable	not_applicable	not_applicable
included	ERR3449150	SAMEA5751576	Klebsiella pneumoniae	1271	KL28	O1v2	wzi84	NF	NF	NF	NF	NF	NF	SPARK_496_C2	not_applicable	not_applicable	not_applicable	not_applicable
included	ERR3449291	SAMEA5751727	Klebsiella pneumoniae	29	KL30	O1v2	wzi85	NF	NF	NF	NF	NF	NF	SPARK_596_C1	not_applicable	not_applicable	not_applicable	not_applicable
included	ERR3449296	SAMEA4780986	Klebsiella pneumoniae	29	KL30	O1v2	wzi85	NF	NF	NF	NF	NF	NF	SPARK_599_C1	not_applicable	not_applicable	not_applicable	not_applicable
included	ERR3449299	SAMEA4780989	Klebsiella pneumoniae	29	KL30	O1v2	wzi85	NF	NF	NF	NF	NF	NF	SPARK_602_C1	not_applicable	not_applicable	not_applicable	not_applicable
included	ERR3449302	SAMEA4780992	Klebsiella pneumoniae	29	KL30	O1v2	wzi85	NF	NF	NF	NF	NF	NF	SPARK_604_C2	not_applicable	not_applicable	not_applicable	not_applicable
included	ERR3449340	SAMEA4781050	Klebsiella pneumoniae	29	KL30	O1v2	wzi85	NF	NF	NF	NF	NF	NF	SPARK_632_C2	not_applicable	not_applicable	not_applicable	not_applicable
included	ERR3449439	SAMEA5751785	Klebsiella pneumoniae	985	KL39	O1v2	wzi39	NF	NF	NF	NF	NF	NF	SPARK_698_C2	not_applicable	not_applicable	not_applicable	not_applicable
included	ERR3449440	SAMEA5751786	Klebsiella pneumoniae	985	KL39	O1v2	wzi39	NF	NF	NF	NF	NF	NF	SPARK_698_C1	not_applicable	not_applicable	not_applicable	not_applicable
included	ERR3449499	SAMEA5751845	Klebsiella pneumoniae	29	KL54	O1v2	wzi115	NF	NF	NF	NF	NF	NF	SPARK_766_C2	not_applicable	not_applicable	not_applicable	not_applicable
included	ERR3449511	SAMEA5751858	Klebsiella pneumoniae	29	KL30	O1v2	wzi85	NF	NF	NF	NF	NF	NF	SPARK_779_C1	not_applicable	not_applicable	not_applicable	not_applicable
included	ERR3449512	SAMEA5751859	Klebsiella pneumoniae	29	KL30	O1v2	wzi85	NF	NF	NF	NF	NF	NF	SPARK_780_C1	not_applicable	not_applicable	not_applicable	not_applicable
included	ERR3449534	SAMEA5751882	Klebsiella pneumoniae	29	KL30	O1v2	wzi85	NF	NF	NF	NF	NF	NF	SPARK_801_C1	not_applicable	not_applicable	not_applicable	not_applicable
included	ERR3449544	SAMEA5751892	Klebsiella pneumoniae	29	KL30	O1v2	wzi85	NF	NF	NF	NF	NF	NF	SPARK_810_C1	not_applicable	not_applicable	not_applicable	not_applicable
included	ERR3449565	SAMEA5751913	Klebsiella pneumoniae	29	KL30	O1v2	wzi85	NF	NF	NF	NF	NF	NF	SPARK_830_C1	not_applicable	not_applicable	not_applicable	not_applicable
included	ERR3449582	SAMEA5751930	Klebsiella pneumoniae	29	KL30	O1/O2v2	wzi85	NF	NF	NF	NF	NF	NF	SPARK_843_C1	not_applicable	not_applicable	not_applicable	not_applicable
included	ERR3469836	SAMEA5751437	Klebsiella pneumoniae	29	KL10	O1v2	wzi236	NF	NF	NF	NF	NF	NF	not_applicable	not_applicable	not_applicable	not_applicable	not_applicable
included	ERR3469837	SAMEA5751438	Klebsiella pneumoniae	29	KL10	O1v2	wzi236	NF	NF	NF	NF	NF	NF	not_applicable	not_applicable	not_applicable	not_applicable	not_applicable
included	ERR3469885	SAMEA4781091	Klebsiella pneumoniae	29	KL30	O1v2	wzi85	NF	NF	NF	NF	NF	NF	not_applicable	not_applicable	not_applicable	not_applicable	not_applicable
included	ERR3479936	SAMEA4781605	Klebsiella pneumoniae	29	KL30	O1v2	wzi85	NF	NF	NF	NF	NF	NF	SPARK_1302_C1	not_applicable	not_applicable	not_applicable	not_applicable
included	ERR3479945	SAMEA4781614	Klebsiella pneumoniae	29	KL30	O1v2	wzi85	NF	NF	NF	NF	NF	NF	SPARK_1310_C1	not_applicable	not_applicable	not_applicable	not_applicable
included	ERR3479977	SAMEA4781646	Klebsiella pneumoniae	29	KL30	O1v2	wzi85	NF	NF	NF	NF	NF	NF	SPARK_1336_C2	not_applicable	not_applicable	not_applicable	not_applicable
included	ERR3480165	SAMEA4781861	Klebsiella pneumoniae	29	KL30	O1v2	wzi85	NF	NF	NF	NF	NF	NF	SPARK_1511_C1	not_applicable	not_applicable	not_applicable	not_applicable
included	ERR3480166	SAMEA4781862	Klebsiella pneumoniae	29	KL30	O1v2	wzi85	NF	NF	NF	NF	NF	NF	SPARK_1511_C2	not_applicable	not_applicable	not_applicable	not_applicable
included	ERR3480299	SAMEA4781216	Klebsiella pneumoniae	29	KL54	O1v2	wzi115	NF	NF	NF	NF	NF	NF	SPARK_978_C1	not_applicable	not_applicable	not_applicable	not_applicable
included	ERR3480389	SAMEA4781311	Klebsiella pneumoniae	29	KL30	O1v2	wzi85	NF	NF	NF	NF	NF	NF	SPARK_1061_C1	not_applicable	not_applicable	not_applicable	not_applicable
included	ERR3480587	SAMEA4781348	Klebsiella pneumoniae	193	KL30	O1v2	ND	NF	NF	NF	NF	NF	NF	SPARK_1096_C1	not_applicable	not_applicable	not_applicable	not_applicable
included	ERR349820	SAMEA2073314	Klebsiella pneumoniae	29	KL19	O1v2	wzi19	NF	NF	NF	blaCTX-M-15, blaOXA-1	NF	NF	441	Nepal	2012	Homo sapiens	ET Tip
included	ERR349842	SAMEA2073507	Klebsiella pneumoniae	29	KL19	O1v2	wzi19	NF	NF	NF	blaCTX-M-15, blaOXA-1	NF	NF	550	Nepal	2012	Homo sapiens	urine
included	ERR3499855	SAMEA4800496	Klebsiella pneumoniae	465	KL54	O1v2	wzi115	NF	NF	NF	blaCTX-M-2	NF	NF	not_applicable	not_applicable	not_applicable	not_applicable	not_applicable
included	ERR3499866	SAMEA4800507	Klebsiella pneumoniae	465	KL54	O1v2	wzi115	NF	NF	NF	blaCTX-M-2	NF	NF	not_applicable	not_applicable	not_applicable	not_applicable	not_applicable
included	ERR3499904	SAMEA4800545	Klebsiella pneumoniae	29	KL30	O1v2	wzi85	NF	NF	NF	blaCTX-M-2	NF	NF	not_applicable	not_applicable	not_applicable	not_applicable	not_applicable
included	ERR3499926	SAMEA4800569	Klebsiella pneumoniae	29	KL30	O1v2	wzi85	NF	NF	NF	blaCTX-M-2	NF	NF	not_applicable	not_applicable	not_applicable	not_applicable	not_applicable
included	ERR3499930	SAMEA4800573	Klebsiella pneumoniae	29	KL30	O1v2	wzi85	NF	NF	OmpK36-0%	blaCTX-M-2	NF	NF	not_applicable	not_applicable	not_applicable	not_applicable	not_applicable
included	ERR3499932	SAMEA4800575	Klebsiella pneumoniae	29	KL30	O1v2	wzi85	NF	NF	NF	blaCTX-M-2	NF	NF	not_applicable	not_applicable	not_applicable	not_applicable	not_applicable
included	ERR3584989	SAMEA5377760	Klebsiella pneumoniae	29	KL19	O1v2	wzi19	NF	NF	NF	blaCTX-M-15	NF	NF	not_applicable	not_applicable	not_applicable	not_applicable	not_applicable
included	ERR3844680	SAMEA5049437	Klebsiella pneumoniae	29	KL54	O1v2	wzi115	NF	NF	NF	NF	NF	NF	SPARK_2301_C1	not_applicable	not_applicable	not_applicable	not_applicable
included	ERR3931990	SAMEA5050113	Klebsiella pneumoniae	29	KL113	O1v2	wzi212	NF	NF	NF	NF	NF	NF	SPARK_2840_C1	not_applicable	not_applicable	not_applicable	not_applicable
included	ERR3932158	SAMEA5048741	Klebsiella pneumoniae	711	KL54	O1v2	wzi303	NF	NF	NF	blaCTX-M-15, blaOXA-1	NF	NF	SPARK_1745_C1	not_applicable	not_applicable	not_applicable	not_applicable
included	ERR4022923	SAMEA5049163	Klebsiella pneumoniae	29	KL30	O1v2	wzi85	NF	NF	NF	NF	NF	NF	SPARK_2095_C1	not_applicable	not_applicable	not_applicable	not_applicable
included	ERR486289	SAMEA2273533	Klebsiella pneumoniae	29	KL30	O1v2	wzi85	NF	NF	NF	blaCTX-M-3	NF	NF	k283	United Kingdom	2002	Homo sapiens	blood
included	ERR486415	SAMEA2273807	Klebsiella pneumoniae	465	KL54	O1v2	wzi115	NF	NF	NF	NF	NF	NF	k2317	United Kingdom	2010	Homo sapiens	blood
included	ERR486417	SAMEA2273809	Klebsiella pneumoniae	29	KL54	O1v2	wzi115	NF	NF	NF	NF	NF	NF	k2320	United Kingdom	2010	Homo sapiens	blood
included	ERR486419	SAMEA2273811	Klebsiella pneumoniae	29	KL30	O1v2	wzi85	NF	NF	NF	blaCTX-M-15, blaDHA-1	NF	mcr-9.1	k2328	United Kingdom	2010	Homo sapiens	blood
included	ERR486510	SAMEA2273877	Klebsiella pneumoniae	29	KL54	O1v2	wzi115	NF	NF	OmpK36-84%	NF	NF	NF	k2326	United Kingdom	2010	Homo sapiens	blood
included	ERR486514	SAMEA2273881	Klebsiella pneumoniae	985	KL31	O1v1	wzi31	NF	NF	NF	NF	NF	NF	k1199	United Kingdom	2005	Homo sapiens	blood
included	ERR486781	SAMEA2273716	Klebsiella pneumoniae	29	KL30	O1v2	wzi85	NF	NF	OmpK35-17%	NF	NF	NF	k1604	United Kingdom	2007	Homo sapiens	blood
included	ERR775486	SAMEA2609360	Klebsiella pneumoniae	711	KL54	O1v2	wzi303	NF	NF	NF	blaCTX-M-15, blaOXA-1	NF	NF	3189STDY5864735	Pakistan	2010/2012	Homo sapiens	blood
included	ERR775487	SAMEA2609363	Klebsiella pneumoniae	711	KL54	O1v2	wzi303	NF	NF	NF	blaCTX-M-15, blaOXA-1	NF	NF	3189STDY5864736	Pakistan	2010/2012	Homo sapiens	urine
included	ERR775489	SAMEA2609370	Klebsiella pneumoniae	711	KL54	O1v2	wzi303	NF	NF	NF	blaCTX-M-15, blaOXA-1	NF	NF	3189STDY5864738	Pakistan	2010/2012	Homo sapiens	urine
included	ERR775496	SAMEA2609399	Klebsiella pneumoniae	711	KL54	O1v2	wzi303	NF	NF	NF	blaCTX-M-15, blaOXA-1	NF	NF	3189STDY5864747	Pakistan	2010/2012	Homo sapiens	blood
included	ERR775502	SAMEA2609416	Klebsiella pneumoniae	711	KL54	O1v2	wzi303	NF	NF	NF	blaCTX-M-15, blaOXA-1	NF	NF	3189STDY5864753	Pakistan	2010/2012	Homo sapiens	Peritoneal dialysis catheter
included	ERR775630	SAMEA2609484	Klebsiella pneumoniae	711	KL54	O1v2	wzi303	NF	NF	NF	blaCTX-M-15	NF	NF	3189STDY5864786	Pakistan	2010/2012	Homo sapiens	urine
included	ERR775631	SAMEA2609487	Klebsiella pneumoniae	711	KL54	O1v2	wzi303	NF	NF	NF	blaCTX-M-15	NF	NF	3189STDY5864787	Pakistan	2010/2012	Homo sapiens	urine
included	ERR775644	SAMEA2609517	Klebsiella pneumoniae	29	KL19	O1v2	wzi19	NF	NF	NF	blaCTX-M-15, blaOXA-1	NF	NF	3189STDY5864800	Pakistan	2010/2012	Homo sapiens	blood
included	ERR775645	SAMEA2609519	Klebsiella pneumoniae	29	KL19	O1v2	wzi19	NF	NF	NF	blaCTX-M-15, blaOXA-1	NF	NF	3189STDY5864801	Pakistan	2010/2012	Homo sapiens	blood
included	ERR775674	SAMEA2609362	Klebsiella pneumoniae	29	KL30	O1v2	wzi85	NF	NF	NF	NF	NF	NF	3189STDY5864831	Pakistan	2010/2012	Homo sapiens	Endotracheal tube
included	SRR10058614	SAMN08399039	Klebsiella pneumoniae	29	KL30	O1v2	wzi85	NF	NF	NF	NF	blaKPC-3	NF	DG6106	Italy: Florence	2016-04-01	Homo sapiens	Rectal swab
included	SRR10116466	SAMN12745616	Klebsiella pneumoniae	193	KL63	O1v2	wzi327	NF	NF	OmpK36-87%	blaCMY-2, blaOXA-10	NF	NF	PCMP_H180_patient160_facilityL	USA: CA	2014	Homo sapiens	urine
included	SRR10127111	SAMN12768880	Klebsiella pneumoniae	29	KL24	O2v1	wzi24	NF	NF	NF	blaCTX-M-14	NF	NF	AUSMDU00008514	Australia	2017	Homo sapiens	not available
included	SRR10350483	SAMN11919597	Klebsiella pneumoniae	29	KL19	O1v2	wzi19	NF	NF	NF	blaCTX-M-15, blaOXA-1	NF	NF	hu421	Brazil: Sao Paulo	2017	Homo sapiens	urine
included	SRR10350484	SAMN11927580	Klebsiella pneumoniae	29	KL19	O1v2	wzi19	NF	NF	NF	blaCTX-M-15, blaOXA-1	NF	NF	hu585	Brazil: Sao Paulo	2017	Homo sapiens	urine
included	SRR10500274	SAMN12732002	Klebsiella pneumoniae	723	KL63	O1v2	ND	NF	NF	NF	blaCTX-M-14	NF	NF	110991	Canada: Ontario	41828	Homo sapiens	blood
included	SRR10500276	SAMN12732001	Klebsiella pneumoniae	723	KL63	O1v2	ND	NF	NF	NF	blaCTX-M-14	NF	NF	110959	Canada: Ontario	41829	Homo sapiens	respiratory
included	SRR10905947	SAMN12250786	Klebsiella pneumoniae	193	KL30	O1v2	wzi275	NF	NF	NF	NF	NF	NF	AS012467	USA	42211	Homo sapiens	lung
included	SRR1196681	SAMN02581398	Klebsiella pneumoniae	29	KL30	O2v2	wzi85	NF	NF	NF	NF	NF	NF	MGH 66	USA: Boston	2013	Homo sapiens	urine
included	SRR2033757	SAMN03657231	Klebsiella pneumoniae	29	KL54	O1v2	wzi115	NF	NF	OmpK36-6%	NF	NF	NF	BWHNC13	USA: Boston	2012-02-13	Homo sapiens	urine
included	SRR2127650	SAMN03280288	Klebsiella pneumoniae	29	KL19	O1v2	wzi19	NF	NF	OmpK36-23%	blaCTX-M-15, blaOXA-1	NF	NF	CHS146	USA	2014	Homo sapiens	not available
included	SRR2135454	SAMN03280302	Klebsiella pneumoniae	29	KL19	O1v2	wzi19	NF	NF	OmpK36-30%	blaCTX-M-15, blaOXA-1	NF	NF	CHS161	USA	2014	Homo sapiens	not available
included	SRR3051090	SAMN04357441	Klebsiella pneumoniae	29	KL113	O1v2	wzi212	NF	NF	NF	NF	NF	NF	HICF701	United Kingdom: Oxford	2011-09-26	Homo sapiens	blood
included	SRR3051251	SAMN04357419	Klebsiella pneumoniae	193	KL63	O1v2	wzi327	NF	NF	NF	NF	NF	NF	HICF429	United Kingdom: Oxford	2011-05-16	Homo sapiens	blood
included	SRR5082464	SAMN06112231	Klebsiella pneumoniae	29	KL30	O1v2	wzi85	NF	NF	NF	blaCTX-M-15, blaOXA-1	NF	NF	INF332	Australia: Melbourne	2014	Homo sapiens	urine
included	SRR5168236	SAMN04014948	Klebsiella pneumoniae	1161	KL107	O1v2	wzi19	NF	NF	OmpK35-40%;OmpK36-24%	blaCTX-M-2, blaOXA-10	NF	NF	AR_0107	not available	not available	not available	not available
included	SRR5385728	SAMN06437977	Klebsiella pneumoniae	985	KL39	O1v2	wzi39	NF	NF	NF	blaCTX-M-15, blaOXA-1	NF	NF	KPN1111	USA: Houston	2013-12-04	Homo sapiens	urine
included	SRR5386143	SAMN06438550	Klebsiella pneumoniae	29	KL30	O1v2	wzi85	NF	NF	NF	blaCTX-M-15, blaOXA-1	NF	NF	KPN1584	USA: Houston	2014-08-10	Homo sapiens	blood
included	SRR5386147	SAMN06438546	Klebsiella pneumoniae	29	KL30	O1v2	wzi85	NF	NF	NF	blaCTX-M-15, blaOXA-1	NF	NF	KPN1579	USA: Houston	2014-08-10	Homo sapiens	blood
included	SRR5386635	SAMN06438513	Klebsiella pneumoniae	29	KL19	O1v2	wzi19	NF	NF	NF	blaCTX-M-15, blaOXA-1, blaSHV-5	NF	NF	KPN1542	USA: Houston	2014-07-24	Homo sapiens	respiratory
included	SRR5387193	SAMN06438976	Klebsiella pneumoniae	29	KL19	O1v2	wzi19	NF	NF	NF	blaCTX-M-15, blaOXA-1	NF	NF	KPN2111	USA: Houston	2015-04-10	Homo sapiens	wound
included	SRR5973343	SAMN07525544	Klebsiella pneumoniae	29	KL19	O1v2	wzi19	NF	NF	NF	blaCTX-M-15, blaOXA-1	NF	NF	KPN3377	USA: Houston	2017-02-13	Homo sapiens	urine
included	SRR7828720	SAMN10059021	Klebsiella pneumoniae	29	KL24	O1v1	wzi24	NF	NF	NF	blaCTX-M-14	NF	NF	MER-340	Australia	2017	Homo sapiens	blood
included	SRR8452427	SAMN10763099	Klebsiella pneumoniae	1271	KL28	O1v2	wzi84	NF	NF	OmpK35-47%	blaCTX-M-15	NF	NF	KP176	Czech Republic: Brno_ University Hospital Brno	42848	Homo sapiens	bloodcultuce
included	SRR8452428	SAMN10763100	Klebsiella pneumoniae	1271	KL28	O1v2	wzi84	NF	NF	NF	blaCTX-M-15, blaOXA-1	NF	NF	KP231	Czech Republic: Brno_ University Hospital Brno	42892	Homo sapiens	rectum
included	SRR8452429	SAMN10763101	Klebsiella pneumoniae	1271	KL28	O1v2	wzi84	NF	NF	NF	blaCTX-M-15, blaOXA-1	NF	NF	KP255	Czech Republic: Brno_ University Hospital Brno	42908	Homo sapiens	bloodcultuce
included	SRR8452430	SAMN10763102	Klebsiella pneumoniae	1271	KL28	O1v2	wzi84	NF	NF	OmpK35-47%	blaCTX-M-15, blaOXA-1	NF	NF	KP268	Czech Republic: Brno_ University Hospital Brno	42923	Homo sapiens	venous catheter
included	SRR8452433	SAMN10763097	Klebsiella pneumoniae	29	KL30	O1v2	wzi85	NF	NF	NF	blaCTX-M-15, blaOXA-1	NF	NF	EB193	Czech Republic: Brno_ University Hospital Brno	41797	Homo sapiens	urine
included	SRR8452434	SAMN10763098	Klebsiella pneumoniae	1271	KL28	O1v2	wzi84	NF	NF	NF	blaCTX-M-15, blaOXA-1	NF	NF	HBC10480	Czech Republic: Brno_ University Hospital Brno	42562	Homo sapiens	bloodcultuce
excluded_contaminated	SRR5386348	SAMN06437257	Klebsiella pneumoniae	29	NA	NA	NA	NA	NA	NA	NA	NA	NA	KPN255	USA: Houston	2012-03-31	Homo sapiens	urine
