# Supplementary material for: KPC-2-Producing Carbapenem-Resistant Klebsiella pneumoniae of the Uncommon ST29 Type Carrying OXA-926, a Novel Narrow-Spectrum OXA β-Lactamase
Source: Front Microbiol. 2021 Aug 27;12:701513. doi: 10.3389/fmicb.2021.701513 (PMC8430219; doi:10.3389/fmicb.2021.701513)
Supplement: Supplementary file 2 [file Data_Sheet_2.XLSX]

## Sheet: full_SNP_norc
snp-dists 0.7.0	130002	DRR057925	DRR057926	ERR1008681	ERR1008714	ERR1008715	ERR1008724	ERR1008738	ERR1008740	ERR1008747	ERR1008766	ERR1008767	ERR1008775	ERR1015287	ERR1023809	ERR1023843	ERR1035991	ERR1217174	ERR1217311	ERR1218742	ERR1334503	ERR1334510	ERR1334585	ERR1334590	ERR1334722	ERR1516190	ERR1516191	ERR1516194	ERR1541403	ERR1541442	ERR1541506	ERR1541520	ERR1585771	ERR1795980	ERR1795981	ERR1852787	ERR1852855	ERR204292	ERR2238020	ERR2303391	ERR2303420	ERR2303422	ERR2303440	ERR2303442	ERR2303455	ERR2303473	ERR2303477	ERR2397420	ERR2397473
130002	0	412	416	682	691	691	690	691	690	691	692	690	690	692	436	564	691	672	606	694	663	663	537	537	560	605	603	607	655	363	649	656	675	656	657	676	426	331	698	454	457	456	457	456	458	456	455	694	686
DRR057925	412	0	8	636	644	644	643	644	643	644	645	643	643	645	421	545	644	630	577	652	623	614	522	523	537	581	579	583	607	371	606	607	632	619	617	632	419	354	647	338	340	337	339	339	341	339	339	650	645
DRR057926	416	8	0	658	667	666	666	666	666	666	666	666	666	666	443	560	666	644	593	671	636	637	544	545	559	600	598	602	627	376	627	629	655	631	629	654	437	359	662	342	343	341	342	341	345	342	342	672	662
ERR1008681	682	636	658	0	36	35	34	36	34	36	37	34	35	42	696	605	35	562	653	694	552	301	643	644	667	661	660	664	716	589	718	718	669	518	518	661	687	558	337	714	716	716	718	718	722	714	716	691	683
ERR1008714	691	644	667	36	0	3	2	3	2	4	5	2	1	10	703	610	3	575	663	703	565	314	651	652	673	671	670	674	726	598	728	728	677	528	528	670	694	567	348	723	725	725	727	727	731	723	725	700	691
ERR1008715	691	644	666	35	3	0	2	1	1	4	2	2	2	8	703	609	0	572	661	703	565	315	650	651	672	669	668	673	724	598	726	726	676	528	528	670	694	567	347	723	725	725	727	727	731	723	725	699	690
ERR1008724	690	643	666	34	2	2	0	2	0	2	4	0	1	8	702	610	1	574	662	701	564	313	650	651	672	670	669	673	725	597	727	727	676	527	527	669	693	566	346	722	724	724	726	726	730	722	724	698	689
ERR1008738	691	644	666	36	3	1	2	0	2	4	1	2	2	6	703	609	1	576	663	703	566	315	650	651	672	671	670	674	726	598	728	728	678	529	529	671	694	567	348	723	725	725	727	727	731	723	725	700	691
ERR1008740	690	643	666	34	2	1	0	2	0	2	3	0	1	8	702	610	1	574	662	701	564	313	650	651	672	670	669	673	725	597	727	727	676	527	527	669	693	566	346	722	724	724	726	726	730	722	724	698	690
ERR1008747	691	644	666	36	4	4	2	4	2	0	6	2	3	10	703	610	3	576	664	703	566	315	651	652	673	672	671	675	727	598	729	729	678	529	529	671	694	567	348	723	725	725	727	727	731	723	725	700	691
ERR1008766	692	645	666	37	5	2	4	1	3	6	0	4	4	6	704	612	2	577	664	705	566	317	651	652	673	672	671	676	727	599	729	729	679	530	530	672	695	568	349	724	726	726	728	728	732	724	726	701	692
ERR1008767	690	643	666	34	2	2	0	2	0	2	4	0	1	8	702	610	1	574	662	701	564	313	650	651	672	670	669	673	725	597	727	727	676	527	527	669	693	566	346	722	724	724	726	726	730	722	724	698	689
ERR1008775	690	643	666	35	1	2	1	2	1	3	4	1	0	9	702	609	2	574	662	702	565	313	650	651	672	670	669	673	725	597	727	726	676	527	527	669	693	566	347	722	724	724	726	726	730	722	724	699	691
ERR1015287	692	645	666	42	10	8	8	6	8	10	6	8	9	0	704	613	7	582	665	709	572	321	651	652	673	673	672	676	728	599	730	730	680	535	535	677	695	568	354	724	726	726	728	728	732	724	726	705	697
ERR1023809	436	421	443	696	703	703	702	703	702	703	704	702	702	704	0	591	703	689	625	699	683	676	557	558	581	627	625	629	673	374	669	673	680	670	670	682	62	350	711	465	466	465	465	465	467	465	464	700	691
ERR1023843	564	545	560	605	610	609	610	609	610	610	612	610	609	613	591	0	610	605	592	625	592	595	547	547	562	595	593	596	635	496	637	636	603	578	576	600	584	491	624	590	592	590	591	590	594	590	591	625	617
ERR1035991	691	644	666	35	3	0	1	1	1	3	2	1	2	7	703	610	0	575	662	702	565	314	650	651	672	670	669	673	725	598	727	727	677	528	528	670	694	567	347	723	725	725	727	727	731	723	725	699	690
ERR1217174	672	630	644	562	575	572	574	576	574	576	577	574	574	582	689	605	575	0	652	703	45	552	630	631	655	662	660	664	716	578	717	719	672	513	512	676	680	549	587	703	706	705	706	705	708	705	705	697	689
ERR1217311	606	577	593	653	663	661	662	663	662	664	664	662	662	665	625	592	662	652	0	658	643	638	577	578	588	253	251	255	418	529	418	421	634	613	613	623	619	509	675	640	640	641	642	640	645	640	642	656	649
ERR1218742	694	652	671	694	703	703	701	703	701	703	705	701	702	709	699	625	702	703	658	0	690	686	635	636	656	668	666	670	709	601	711	711	60	647	647	295	691	570	719	717	720	719	721	718	723	719	720	73	65
ERR1334503	663	623	636	552	565	565	564	566	564	566	566	564	565	572	683	592	565	45	643	690	0	544	621	622	645	653	651	655	710	573	711	712	665	502	502	665	674	544	579	696	700	698	700	699	702	699	699	683	674
ERR1334510	663	614	637	301	314	315	313	315	313	315	317	313	313	321	676	595	314	552	638	686	544	0	628	629	651	645	643	647	699	569	702	701	660	508	509	652	667	538	169	693	695	695	697	696	701	693	695	682	673
ERR1334585	537	522	544	643	651	650	650	650	650	651	651	650	650	651	557	547	650	630	577	635	621	628	0	0	199	576	574	577	616	466	616	615	620	612	612	620	548	425	661	568	570	568	569	569	571	569	568	638	629
ERR1334590	537	523	545	644	652	651	651	651	651	652	652	651	651	652	558	547	651	631	578	636	622	629	0	0	200	577	575	578	617	467	617	616	621	612	612	621	549	426	662	569	571	569	570	570	572	570	569	639	630
ERR1334722	560	537	559	667	673	672	672	672	672	673	673	672	672	673	581	562	672	655	588	656	645	651	199	200	0	588	587	590	628	489	628	627	642	635	635	644	572	449	684	593	595	593	594	594	597	594	593	660	651
ERR1516190	605	581	600	661	671	669	670	671	670	672	672	670	670	673	627	595	670	662	253	668	653	645	576	577	588	0	4	4	420	531	423	423	644	618	619	633	621	511	682	642	642	643	644	643	646	643	643	667	659
ERR1516191	603	579	598	660	670	668	669	670	669	671	671	669	669	672	625	593	669	660	251	666	651	643	574	575	587	4	0	6	418	529	421	421	642	616	617	631	619	509	680	640	640	641	642	641	644	641	641	665	657
ERR1516194	607	583	602	664	674	673	673	674	673	675	676	673	673	676	629	596	673	664	255	670	655	647	577	578	590	4	6	0	422	533	425	425	646	620	621	635	623	513	684	643	643	644	645	644	647	644	644	669	661
ERR1541403	655	607	627	716	726	724	725	726	725	727	727	725	725	728	673	635	725	716	418	709	710	699	616	617	628	420	418	422	0	576	15	16	685	683	684	674	666	560	736	683	684	684	685	683	688	683	685	708	700
ERR1541442	363	371	376	589	598	598	597	598	597	598	599	597	597	599	374	496	598	578	529	601	573	569	466	467	489	531	529	533	576	0	572	576	582	559	559	583	365	270	604	395	395	395	395	395	397	395	395	601	594
ERR1541506	649	606	627	718	728	726	727	728	727	729	729	727	727	730	669	637	727	717	418	711	711	702	616	617	628	423	421	425	15	572	0	22	685	681	681	675	663	556	739	683	684	684	685	683	688	683	685	710	703
ERR1541520	656	607	629	718	728	726	727	728	727	729	729	727	726	730	673	636	727	719	421	711	712	701	615	616	627	423	421	425	16	576	22	0	686	686	684	675	666	560	737	683	684	684	685	683	688	683	685	709	701
ERR1585771	675	632	655	669	677	676	676	678	676	678	679	676	676	680	680	603	677	672	634	60	665	660	620	621	642	644	642	646	685	582	685	686	0	621	619	268	672	551	694	699	701	701	702	701	705	701	701	56	50
ERR1795980	656	619	631	518	528	528	527	529	527	529	530	527	527	535	670	578	528	513	613	647	502	508	612	612	635	618	616	620	683	559	681	686	621	0	4	615	661	533	542	686	686	687	689	687	692	687	688	644	635
ERR1795981	657	617	629	518	528	528	527	529	527	529	530	527	527	535	670	576	528	512	613	647	502	509	612	612	635	619	617	621	684	559	681	684	619	4	0	612	661	534	544	686	686	687	689	687	692	687	688	643	635
ERR1852787	676	632	654	661	670	670	669	671	669	671	672	669	669	677	682	600	670	676	623	295	665	652	620	621	644	633	631	635	674	583	675	675	268	615	612	0	674	554	686	699	701	701	701	700	705	700	700	289	282
ERR1852855	426	419	437	687	694	694	693	694	693	694	695	693	693	695	62	584	694	680	619	691	674	667	548	549	572	621	619	623	666	365	663	666	672	661	661	674	0	342	702	456	457	456	456	456	459	456	456	692	684
ERR204292	331	354	359	558	567	567	566	567	566	567	568	566	566	568	350	491	567	549	509	570	544	538	425	426	449	511	509	513	560	270	556	560	551	533	534	554	342	0	573	372	371	371	371	371	374	371	371	571	563
ERR2238020	698	647	662	337	348	347	346	348	346	348	349	346	347	354	711	624	347	587	675	719	579	169	661	662	684	682	680	684	736	604	739	737	694	542	544	686	702	573	0	727	729	729	731	730	735	727	729	717	707
ERR2303391	454	338	342	714	723	723	722	723	722	723	724	722	722	724	465	590	723	703	640	717	696	693	568	569	593	642	640	643	683	395	683	683	699	686	686	699	456	372	727	0	1	0	0	1	3	0	0	718	710
ERR2303420	457	340	343	716	725	725	724	725	724	725	726	724	724	726	466	592	725	706	640	720	700	695	570	571	595	642	640	643	684	395	684	684	701	686	686	701	457	371	729	1	0	1	1	2	4	1	1	720	713
ERR2303422	456	337	341	716	725	725	724	725	724	725	726	724	724	726	465	590	725	705	641	719	698	695	568	569	593	643	641	644	684	395	684	684	701	687	687	701	456	371	729	0	1	0	0	1	3	0	0	720	712
ERR2303440	457	339	342	718	727	727	726	727	726	727	728	726	726	728	465	591	727	706	642	721	700	697	569	570	594	644	642	645	685	395	685	685	702	689	689	701	456	371	731	0	1	0	0	1	3	0	0	720	713
ERR2303442	456	339	341	718	727	727	726	727	726	727	728	726	726	728	465	590	727	705	640	718	699	696	569	570	594	643	641	644	683	395	683	683	701	687	687	700	456	371	730	1	2	1	1	0	4	1	1	719	712
ERR2303455	458	341	345	722	731	731	730	731	730	731	732	730	730	732	467	594	731	708	645	723	702	701	571	572	597	646	644	647	688	397	688	688	705	692	692	705	459	374	735	3	4	3	3	4	0	3	3	723	716
ERR2303473	456	339	342	714	723	723	722	723	722	723	724	722	722	724	465	590	723	705	640	719	699	693	569	570	594	643	641	644	683	395	683	683	701	687	687	700	456	371	727	0	1	0	0	1	3	0	0	719	712
ERR2303477	455	339	342	716	725	725	724	725	724	725	726	724	724	726	464	591	725	705	642	720	699	695	568	569	593	643	641	644	685	395	685	685	701	688	688	700	456	371	729	0	1	0	0	1	3	0	0	719	712
ERR2397420	694	650	672	691	700	699	698	700	698	700	701	698	699	705	700	625	699	697	656	73	683	682	638	639	660	667	665	669	708	601	710	709	56	644	643	289	692	571	717	718	720	720	720	719	723	719	719	0	59
ERR2397473	686	645	662	683	691	690	689	691	690	691	692	689	691	697	691	617	690	689	649	65	674	673	629	630	651	659	657	661	700	594	703	701	50	635	635	282	684	563	707	710	713	712	713	712	716	712	712	59	0
ERR2397529	476	375	381	733	742	742	741	742	741	742	743	741	741	743	491	619	742	725	664	739	718	713	586	587	611	666	664	668	708	420	708	708	721	707	707	723	483	393	748	393	394	393	393	394	396	393	392	742	734
ERR2397540	258	388	399	632	641	641	640	641	640	641	642	640	640	642	389	544	641	623	568	644	614	612	496	497	521	568	566	570	617	318	613	618	625	608	608	627	381	289	647	409	410	410	410	409	412	410	409	647	638
ERR2497258	656	623	654	711	719	717	718	719	718	720	720	718	718	721	683	628	718	710	324	714	701	694	629	630	641	332	331	335	478	585	481	480	690	671	671	680	676	566	730	694	699	697	700	699	703	697	698	713	704
ERR257640	428	319	328	692	701	701	700	701	700	701	702	700	700	702	438	583	701	681	625	691	672	671	537	538	564	626	624	628	667	365	667	667	672	663	663	673	429	343	707	330	331	331	331	330	335	332	331	691	683
ERR2796907	652	615	628	540	553	553	551	553	552	553	555	551	553	556	663	581	552	43	635	678	33	531	607	608	631	646	644	648	703	558	704	704	652	492	491	653	656	530	566	679	683	680	682	681	684	681	681	671	663
ERR2854207	354	364	375	605	612	612	611	612	611	612	613	611	611	613	365	517	612	589	553	613	582	583	473	474	491	548	546	550	591	303	590	590	596	577	577	590	362	275	620	388	389	388	388	388	391	388	388	614	608
ERR2854248	661	625	638	532	544	543	543	544	542	545	545	543	543	549	678	585	543	538	632	677	528	524	622	623	644	640	638	643	700	571	699	701	650	348	346	652	671	538	558	694	696	697	698	695	700	696	696	670	664
ERR314402	671	631	654	666	675	674	673	675	673	675	676	673	674	673	675	604	674	672	630	63	660	658	614	615	638	639	637	641	681	576	682	682	33	619	620	267	667	547	692	696	697	698	698	697	701	697	697	60	51
ERR3144530	701	654	673	697	705	705	703	705	704	705	707	703	705	711	705	632	704	699	660	93	686	687	644	644	666	670	668	672	710	606	712	712	66	646	648	297	697	577	721	722	725	724	725	724	728	724	724	91	81
ERR3144651	495	468	494	759	767	767	766	767	766	767	768	766	766	768	507	633	767	749	671	761	743	739	609	610	633	673	671	675	720	432	716	720	742	731	731	744	497	409	774	526	525	525	524	523	526	524	524	762	752
ERR3144659	496	468	494	759	767	767	766	767	766	767	768	766	766	768	507	632	767	749	671	761	743	739	609	610	633	673	671	675	720	432	716	720	742	731	731	744	497	409	774	526	525	525	524	523	526	524	524	762	752
ERR3144726	504	387	391	770	779	779	778	779	778	779	780	778	778	780	520	643	779	757	689	773	753	750	613	614	638	690	688	692	732	443	732	732	754	741	741	755	511	423	786	407	407	408	408	407	410	408	407	775	765
ERR3144738	688	645	664	680	688	687	686	688	687	688	689	686	688	694	694	618	687	686	644	73	672	670	632	633	654	654	652	656	695	596	698	697	45	632	632	279	686	565	703	713	716	715	716	715	719	715	715	71	60
ERR3381660	595	562	576	702	709	708	708	708	708	708	709	708	708	709	616	590	708	686	623	694	680	687	441	442	465	622	620	623	660	526	660	660	680	667	668	680	606	485	721	624	627	625	626	626	628	626	625	700	688
ERR3416076	673	632	655	667	676	675	674	676	675	676	677	674	676	682	678	606	675	671	631	62	658	658	618	619	639	643	641	645	685	576	688	687	38	619	618	268	671	547	692	696	698	698	699	698	702	698	698	62	55
ERR3416349	479	382	380	733	742	742	741	742	741	742	743	741	741	743	492	609	742	731	660	737	726	707	608	609	631	661	659	663	703	418	703	702	717	709	709	720	485	401	742	400	401	400	400	401	403	400	400	737	727
ERR3424710	480	447	465	519	526	525	524	525	525	526	527	524	526	526	489	393	524	518	515	525	505	497	453	454	455	521	518	523	565	406	563	567	503	480	479	493	478	390	531	493	495	494	495	494	498	493	495	520	513
ERR3424711	660	620	631	530	542	541	540	542	541	542	543	540	542	548	675	581	541	534	617	666	522	520	621	622	647	624	622	626	680	567	683	682	640	386	386	642	667	534	555	692	692	693	694	692	697	693	693	661	651
ERR3424717	610	558	583	647	655	655	654	655	655	655	656	654	654	656	640	538	655	646	585	642	642	635	574	575	594	598	595	600	630	526	632	632	623	618	617	630	634	523	666	643	644	645	644	645	646	645	642	646	637
ERR3448464	657	619	630	527	539	538	537	538	537	539	539	538	538	546	673	575	538	530	615	661	517	518	618	619	643	623	621	626	679	564	682	681	635	384	384	636	664	530	552	688	689	690	691	689	694	690	690	655	646
ERR3448981	400	297	296	660	669	669	668	669	668	669	670	668	668	670	413	551	669	649	591	663	642	639	515	516	539	593	591	595	635	336	635	635	644	631	631	644	404	313	674	305	305	306	306	305	309	306	305	663	655
ERR3449124	539	499	512	594	602	600	602	602	601	604	603	602	601	605	552	512	601	598	475	572	589	577	509	510	518	485	482	487	548	470	547	548	553	570	568	548	542	456	611	548	549	549	551	548	552	549	551	571	562
ERR3449148	542	500	513	595	603	601	602	603	602	604	604	602	602	605	553	511	602	601	478	572	592	577	510	511	519	486	483	487	549	471	548	549	554	572	572	549	543	459	612	549	550	550	552	549	553	550	552	572	563
ERR3449149	539	499	512	594	602	600	601	602	601	603	603	601	601	604	552	510	601	598	477	570	589	576	509	510	518	485	482	486	548	470	547	548	552	571	571	548	542	458	611	548	549	549	551	548	552	549	551	571	562
ERR3449150	541	499	512	594	602	601	601	602	601	603	604	601	601	604	552	511	601	600	477	571	591	576	509	510	518	485	482	486	548	470	547	547	553	571	571	548	542	458	611	548	549	549	551	548	552	549	551	571	562
ERR3449291	681	633	653	558	569	569	567	569	568	569	571	567	570	575	701	614	568	552	643	697	542	548	638	639	662	653	651	655	713	591	713	716	671	375	375	663	691	558	584	714	714	716	717	714	720	716	716	694	686
ERR3449296	682	633	653	557	568	568	567	568	567	569	570	567	568	575	702	612	567	552	643	699	542	549	639	640	663	653	651	656	713	592	713	716	672	376	376	664	692	558	583	715	714	717	718	715	721	717	717	694	686
ERR3449299	680	633	653	561	572	571	570	572	570	572	573	570	572	570	700	611	571	555	642	700	544	551	637	638	661	652	650	654	712	590	712	715	670	379	379	666	690	557	587	713	713	715	716	713	719	715	715	696	689
ERR3449302	676	631	651	558	569	568	567	569	568	569	570	567	569	567	696	610	568	551	638	695	541	547	633	634	657	648	646	650	708	585	708	711	666	374	374	662	686	553	583	709	709	711	712	709	715	711	711	694	685
ERR3449340	680	631	651	556	567	566	565	567	566	567	568	565	567	573	700	613	566	551	641	695	540	546	637	638	661	651	649	653	710	590	711	713	670	373	373	662	690	556	581	713	712	715	716	713	719	715	715	694	684
ERR3449439	625	587	604	684	693	692	692	693	692	694	695	692	692	695	638	608	692	686	120	684	677	664	587	588	598	280	278	282	441	541	442	447	661	645	645	652	632	524	703	646	647	648	649	648	652	647	649	685	676
ERR3449440	626	587	604	684	693	692	692	693	692	694	695	692	692	695	638	608	692	687	124	684	678	664	587	588	598	280	278	282	441	541	442	446	661	646	646	652	632	526	703	646	647	648	649	648	652	647	649	685	676
ERR3449499	578	554	571	681	689	688	688	688	688	689	689	688	688	689	598	571	688	676	609	673	665	667	424	425	447	609	607	610	647	510	647	646	659	651	651	654	590	469	701	607	609	607	608	608	611	607	607	675	663
ERR3449511	675	631	650	553	564	564	562	564	563	564	566	562	564	570	695	610	563	547	636	691	536	543	632	633	656	646	644	648	706	585	706	709	666	371	371	658	685	552	578	707	707	709	710	707	713	709	709	691	680
ERR3449512	681	633	653	558	569	569	567	569	568	569	571	567	569	575	701	615	568	552	643	697	542	548	638	639	662	653	651	655	713	591	713	716	671	375	375	663	691	558	583	714	714	716	717	714	720	716	716	696	686
ERR3449534	667	625	643	543	554	553	552	554	553	554	555	552	554	552	684	598	553	540	632	663	526	533	626	626	649	640	638	642	700	573	700	702	635	114	114	632	676	544	568	700	700	701	703	701	706	701	702	661	652
ERR3449544	681	633	653	557	568	567	566	568	567	568	569	566	568	574	701	612	567	552	642	696	541	547	638	639	662	652	650	654	712	591	712	715	671	375	375	663	691	557	582	714	713	716	717	714	720	716	716	693	685
ERR3449565	646	597	615	267	280	280	278	280	278	280	282	278	279	286	657	577	279	518	626	659	509	178	611	611	635	633	631	635	687	551	690	689	632	474	473	624	649	521	213	673	675	675	677	676	681	673	675	656	647
ERR3449582	649	611	629	515	526	525	524	525	524	527	527	525	526	525	667	590	525	515	618	639	503	504	607	607	630	626	624	629	687	556	687	688	609	93	93	605	658	529	540	680	683	681	685	683	688	681	682	637	628
ERR3469836	572	539	554	576	587	586	585	587	585	587	588	585	586	589	588	522	586	573	545	589	562	564	533	534	553	556	554	558	611	488	611	614	566	529	528	561	580	460	594	602	603	604	604	603	608	607	607	587	578
ERR3469837	568	538	552	572	583	583	581	583	582	583	585	581	583	585	584	519	582	569	541	585	558	560	529	530	549	552	550	554	607	484	607	610	562	525	524	557	576	456	590	602	603	603	604	603	607	603	603	583	574
ERR3469885	646	597	615	267	280	279	278	280	279	280	281	278	280	286	658	577	279	518	626	658	508	177	611	611	635	633	631	635	687	551	690	689	633	473	474	624	649	521	212	673	675	675	677	676	681	673	675	655	646
ERR3479936	686	637	658	563	574	574	572	574	572	574	576	572	573	580	706	613	573	558	644	702	547	553	643	644	667	654	652	656	714	596	714	717	677	381	381	669	696	562	588	719	718	721	722	719	725	721	721	698	691
ERR3479945	685	636	656	563	574	574	572	574	573	574	576	572	574	580	705	618	573	558	647	701	546	553	642	643	666	657	655	659	717	595	717	720	676	380	380	668	695	561	588	718	717	720	721	718	724	720	720	698	690
ERR3479977	681	633	652	557	568	568	566	568	567	568	570	566	569	574	701	614	567	552	642	696	542	547	638	639	662	652	650	654	711	591	712	714	671	375	375	663	691	557	583	714	713	716	717	714	720	716	716	695	685
ERR3480165	660	621	635	530	542	542	540	542	541	542	544	540	541	548	677	587	541	526	623	662	513	520	614	614	637	631	629	633	691	567	691	693	636	104	103	626	669	537	552	693	693	694	696	694	699	694	695	659	649
ERR3480166	658	621	634	529	541	540	539	541	540	541	542	539	541	539	676	587	540	528	615	661	514	519	612	612	635	624	622	626	685	565	684	687	631	107	107	627	667	535	552	691	691	692	694	692	697	692	693	657	648
ERR3480299	356	372	388	629	636	636	635	636	635	636	637	635	635	637	381	540	636	617	565	640	610	609	489	490	512	566	564	568	610	306	608	610	621	606	606	623	372	284	644	401	401	401	402	400	405	401	401	640	634
ERR3480389	681	632	652	557	568	567	569	568	567	571	569	569	568	577	701	614	567	552	642	700	542	548	638	639	662	652	650	657	712	591	712	715	671	374	374	664	691	557	582	714	713	716	717	714	720	716	716	694	685
ERR3480587	467	447	464	522	530	529	528	529	529	530	531	528	530	530	483	412	528	515	517	526	505	499	459	460	460	524	521	526	564	400	562	566	505	484	483	498	472	384	532	484	487	486	487	486	490	484	487	520	513
ERR349820	669	630	650	663	673	672	671	673	671	673	674	671	672	679	672	605	672	667	632	121	658	654	613	614	638	641	639	643	683	575	684	685	96	616	617	265	664	545	689	694	694	696	696	695	699	695	695	119	111
ERR349842	680	640	661	659	670	669	668	670	668	670	671	668	669	676	685	596	669	673	623	295	665	651	623	624	649	633	631	635	674	587	675	676	269	613	613	170	677	557	684	703	705	705	706	705	709	705	705	291	283
ERR3499855	609	557	581	645	653	653	652	653	653	653	654	652	652	654	638	537	653	644	583	640	640	633	572	573	592	596	593	598	628	524	630	630	621	616	615	628	632	521	664	641	642	643	642	643	644	643	640	644	635
ERR3499866	608	557	581	645	653	653	652	653	653	653	654	652	652	654	638	536	653	644	583	640	640	633	572	573	592	596	593	598	628	524	630	630	621	616	615	628	632	521	664	641	642	643	642	643	644	643	640	644	635
ERR3499904	663	621	634	538	550	549	548	550	549	550	551	548	550	556	678	586	549	540	623	671	528	528	624	625	650	631	629	633	687	570	690	689	643	394	392	646	670	538	563	695	696	696	697	695	700	696	696	666	657
ERR3499926	665	622	635	537	549	548	546	548	547	548	549	547	549	555	681	586	548	542	624	671	530	528	626	627	651	632	630	634	688	572	691	690	646	394	394	649	672	538	564	696	697	698	699	697	702	698	698	667	657
ERR3499930	663	623	636	536	548	547	545	547	547	548	549	546	547	554	678	584	547	539	623	671	527	526	622	623	648	630	629	632	686	569	689	688	645	392	392	648	669	537	562	694	695	695	696	694	699	695	695	668	658
ERR3499932	658	621	633	533	545	544	543	545	544	545	546	543	545	551	675	580	544	534	620	666	522	522	620	621	646	627	625	629	683	566	686	685	640	389	389	644	666	534	558	691	692	692	693	691	696	692	692	663	653
ERR3584989	671	633	656	673	682	681	680	682	680	682	683	680	681	680	677	604	681	679	633	132	667	663	618	619	641	643	641	645	684	579	687	686	102	625	625	274	669	548	697	695	698	697	698	697	701	697	697	129	120
ERR3844680	396	292	294	659	668	668	667	668	667	668	669	667	667	669	408	554	668	648	596	666	641	639	511	512	536	597	595	599	639	334	639	639	647	629	629	648	399	311	674	299	300	300	300	299	303	300	299	666	658
ERR3931990	606	570	592	634	642	640	640	641	641	642	642	640	642	643	636	512	640	637	621	640	623	621	576	577	585	622	619	624	676	531	678	677	620	596	595	614	624	514	650	636	637	637	637	635	639	634	637	642	636
ERR3932158	437	423	441	695	702	702	701	702	701	702	703	701	701	703	64	591	702	689	623	699	680	675	555	556	579	625	623	627	670	374	667	670	680	669	669	682	62	350	710	465	466	465	465	465	467	465	463	701	691
ERR4022923	667	625	644	314	327	329	325	328	326	328	329	325	327	325	683	608	327	563	649	693	555	147	634	633	655	658	655	660	710	574	713	713	664	519	520	660	673	544	175	698	700	700	702	701	706	698	700	690	682
ERR486289	602	566	587	457	470	469	468	470	468	470	471	468	469	476	619	543	469	457	571	600	449	449	564	565	592	578	576	580	639	510	636	641	575	317	317	582	610	481	484	636	636	638	639	637	642	638	638	598	588
ERR486415	599	552	577	638	646	646	645	646	646	646	647	645	645	647	629	533	646	639	574	637	635	626	567	568	587	586	583	588	620	515	623	622	618	611	610	626	623	513	657	634	635	635	634	634	636	635	633	642	633
ERR486417	333	347	354	594	603	603	602	603	602	603	604	602	602	604	341	518	603	585	543	609	578	574	457	458	483	546	544	548	586	269	586	586	591	566	566	593	333	248	609	362	363	362	362	362	365	362	362	611	603
ERR486419	591	553	561	608	619	618	617	619	617	619	620	617	618	616	596	537	618	618	564	652	610	591	553	554	571	568	566	569	623	492	618	625	622	568	569	631	593	470	629	615	617	617	619	617	622	617	617	644	635
ERR486510	430	430	434	689	698	698	697	698	697	698	699	697	697	699	439	581	698	679	626	691	671	669	540	541	565	628	626	630	674	368	670	674	673	662	663	677	431	344	704	457	460	459	459	459	462	459	459	693	685
ERR486514	610	578	608	662	671	669	670	671	670	672	672	670	670	673	632	599	670	664	272	666	657	645	584	585	599	279	278	282	424	535	425	427	642	619	620	632	626	517	682	648	650	649	651	650	654	648	649	665	656
ERR486781	639	592	612	265	279	278	277	279	277	279	280	277	278	285	651	575	278	513	623	656	505	176	605	606	631	630	628	632	683	546	684	685	631	472	473	625	642	515	211	668	669	670	671	670	675	667	669	654	645
ERR775486	427	413	431	684	691	691	690	691	690	691	692	690	690	692	49	583	691	677	617	690	672	664	544	544	569	619	617	621	665	363	662	666	671	659	659	673	52	341	699	453	454	453	453	453	456	453	453	691	683
ERR775487	426	413	431	684	691	691	690	691	690	691	692	690	690	692	49	583	691	677	617	689	672	663	543	544	569	619	617	621	665	363	661	665	671	659	659	673	51	340	699	453	454	453	453	453	456	453	453	691	683
ERR775489	426	413	431	684	691	691	690	691	690	691	692	690	690	692	49	583	691	677	617	690	672	664	543	544	568	619	617	621	665	363	661	665	671	659	659	673	51	340	699	453	454	453	453	453	456	453	453	691	683
ERR775496	428	413	431	684	691	691	690	691	690	691	692	690	690	692	49	583	691	677	617	690	672	664	544	545	569	619	617	621	665	363	661	665	671	659	659	673	51	340	699	453	454	453	453	454	456	453	453	691	683
ERR775502	426	413	431	684	691	691	690	691	690	691	692	690	690	692	49	582	691	677	616	689	672	664	544	545	569	619	617	621	665	363	661	665	671	659	659	673	51	340	699	453	454	453	453	453	456	453	453	691	683
ERR775630	408	407	422	666	673	673	672	673	672	673	674	672	672	674	170	561	673	660	594	668	654	646	526	527	551	596	594	598	641	345	637	641	650	641	641	652	161	322	681	435	437	435	436	436	439	435	435	670	662
ERR775631	409	408	422	667	674	674	673	674	673	674	675	673	673	675	170	563	674	661	595	668	654	647	527	528	552	597	595	599	641	346	637	641	650	642	642	652	162	323	681	435	438	435	436	436	440	435	435	670	662
ERR775644	683	638	661	676	687	686	685	687	685	687	688	685	686	693	690	609	686	689	629	308	677	668	624	625	649	638	636	640	679	591	680	680	279	630	628	171	682	562	701	706	709	707	708	707	712	707	707	304	295
ERR775645	681	638	659	673	684	683	682	684	682	684	685	682	683	690	686	607	683	686	629	305	673	664	625	625	650	639	637	641	679	589	681	682	279	626	626	171	680	561	697	704	707	705	706	705	710	705	705	302	293
ERR775674	633	592	609	266	280	279	278	280	278	280	281	278	279	286	648	550	279	511	604	646	504	179	598	599	624	611	609	613	663	539	664	664	621	468	469	610	639	510	212	660	661	662	663	662	667	659	661	644	635
SRR10058614	641	609	618	510	522	522	519	521	520	521	523	519	521	528	662	579	520	507	613	639	493	500	606	606	629	620	619	623	676	550	679	678	613	78	77	606	652	521	536	675	674	676	678	676	681	676	677	638	628
SRR10116466	502	471	489	545	551	550	549	550	550	551	552	549	551	551	513	411	549	544	536	553	536	523	479	480	481	542	539	544	584	430	587	588	530	508	507	519	501	414	556	515	517	516	517	516	520	515	517	548	541
SRR10127111	382	383	396	628	635	635	634	635	634	635	636	634	634	636	388	534	635	613	579	639	606	606	497	498	515	575	573	577	618	326	617	619	622	599	599	614	385	299	643	414	415	414	414	414	417	414	414	640	634
SRR10350483	672	627	651	661	670	669	668	670	668	670	671	668	669	676	675	602	669	667	628	51	655	654	614	615	637	637	635	639	678	578	679	680	23	615	615	258	667	547	689	694	695	696	696	695	699	695	695	51	42
SRR10350484	687	643	667	680	689	688	687	689	687	689	690	687	688	695	691	617	688	682	644	69	668	672	630	631	653	653	651	655	694	592	695	695	41	633	633	276	683	562	706	710	711	712	712	711	715	711	711	69	59
SRR10500274	585	548	570	582	594	594	592	594	593	594	596	592	594	595	593	519	593	576	553	601	567	563	556	556	574	555	553	556	604	499	606	606	573	539	538	575	590	465	602	614	615	617	618	617	620	616	616	595	588
SRR10500276	581	545	565	581	593	592	591	593	592	593	594	591	593	594	591	521	592	573	552	602	562	563	554	554	572	555	553	556	604	499	606	606	574	534	533	575	588	462	600	612	613	615	616	615	618	614	614	595	589
SRR10905947	464	448	464	520	528	527	526	527	527	528	529	526	528	528	481	411	526	513	515	523	503	499	457	458	458	523	520	525	556	398	558	557	502	479	478	495	470	384	532	485	488	487	488	487	491	486	488	517	511
SRR1196681	904	822	848	857	872	871	870	872	870	871	873	870	871	874	934	803	871	854	849	958	848	852	848	848	870	858	857	860	911	824	911	912	932	662	662	927	922	800	885	936	937	938	939	938	941	937	938	956	947
SRR2033757	465	454	473	729	737	737	736	737	736	737	738	736	736	738	477	619	737	720	651	734	714	709	581	582	605	653	651	655	696	401	696	696	715	701	701	713	468	381	744	496	495	496	494	494	497	494	494	735	727
SRR2127650	671	632	655	677	685	685	684	686	684	686	687	684	684	684	680	605	685	678	639	69	666	669	622	623	644	648	646	650	691	583	692	692	39	629	629	275	673	552	703	702	703	704	704	703	707	703	703	68	61
SRR2135454	695	651	674	695	704	703	702	705	702	704	705	702	703	710	700	624	703	686	663	88	675	687	640	641	663	672	670	674	714	603	715	717	62	647	649	277	693	573	721	720	722	722	723	722	726	722	722	87	78
SRR3051090	616	579	590	640	650	648	648	649	649	650	650	648	650	651	642	517	648	641	624	647	624	626	579	580	587	627	624	629	684	539	683	685	628	607	605	623	631	524	655	641	643	642	643	641	645	640	643	650	644
SRR3051251	506	475	492	546	551	549	549	550	550	551	551	549	551	551	513	409	549	547	533	554	536	524	477	478	479	539	536	541	584	432	584	587	533	510	509	525	501	415	557	518	520	519	520	519	523	518	520	549	542
SRR5082464	690	642	666	35	2	2	1	3	1	3	4	1	1	9	703	606	2	574	663	701	563	314	651	652	673	671	670	674	726	598	726	727	676	527	526	668	694	567	347	722	724	724	726	726	730	722	724	700	691
SRR5168236	696	698	704	786	796	796	797	797	795	799	798	797	795	801	715	657	796	783	720	767	777	779	658	659	678	727	725	731	766	627	763	765	738	749	746	725	711	605	808	731	732	732	732	732	735	732	731	760	753
SRR5385728	639	604	619	705	714	712	713	714	713	715	715	713	713	716	658	628	713	706	403	699	698	688	606	607	618	409	407	411	51	562	54	54	675	663	663	664	652	544	725	675	675	676	676	674	679	674	677	699	690
SRR5386143	644	603	621	272	286	285	284	287	284	286	287	284	285	292	660	576	285	518	623	658	510	184	612	613	637	631	629	633	683	554	684	686	633	476	477	622	652	522	218	681	681	684	683	682	687	681	683	657	647
SRR5386147	646	603	621	275	287	288	287	288	287	289	290	287	286	295	660	576	288	519	625	662	513	185	611	612	636	632	630	634	685	553	686	687	634	478	478	623	651	521	222	680	681	683	682	681	686	681	682	659	649
SRR5386635	674	636	659	668	677	676	675	677	675	677	678	675	676	683	680	608	676	672	637	61	660	659	622	623	645	647	645	649	688	583	689	690	33	620	620	270	672	550	693	701	702	703	703	702	706	702	702	60	51
SRR5387193	677	635	657	668	677	676	675	677	675	677	678	675	676	683	680	608	676	676	635	66	662	660	623	624	645	646	644	648	687	583	690	688	39	622	621	269	673	553	694	701	703	703	704	703	707	703	703	63	54
SRR5973343	686	643	666	677	686	686	684	686	685	686	688	684	686	692	689	617	685	683	648	77	669	669	632	632	653	660	658	662	700	591	704	702	49	631	630	279	682	562	703	709	711	711	712	711	715	711	711	74	65
SRR7828720	379	382	395	625	632	632	631	632	631	632	633	631	631	633	382	527	632	608	573	634	601	599	493	494	513	569	567	571	611	321	610	612	617	590	590	609	379	295	638	409	410	409	409	409	412	409	409	635	629
SRR8452427	524	484	502	576	584	583	583	584	583	585	586	583	583	586	534	499	583	584	449	553	573	558	488	489	496	465	462	466	520	452	521	521	535	546	545	533	524	431	593	530	532	532	533	530	535	532	533	554	546
SRR8452428	534	491	514	589	597	596	596	597	596	598	599	596	596	599	543	504	596	597	461	564	587	571	500	501	509	477	474	478	531	462	532	533	546	555	555	544	533	440	606	542	544	544	545	542	547	544	545	565	557
SRR8452429	535	494	515	591	599	598	598	599	598	600	601	598	598	601	545	509	598	599	461	567	589	573	502	503	511	478	475	479	532	464	533	535	550	557	556	544	536	442	608	542	544	544	545	542	547	544	545	569	561
SRR8452430	521	484	502	576	584	583	583	584	583	585	586	583	583	586	531	499	583	584	446	553	574	558	488	489	497	461	458	462	516	450	516	519	535	543	542	533	522	427	593	530	532	532	533	530	535	532	533	553	546
SRR8452433	656	617	627	524	534	534	532	534	533	534	536	532	534	532	672	591	533	520	625	651	507	514	615	615	638	630	628	632	683	562	686	685	622	93	93	619	663	531	549	688	688	689	691	689	694	689	690	647	639
SRR8452434	530	486	504	584	592	591	591	592	591	593	594	591	591	594	538	506	591	592	456	563	582	566	495	496	504	472	469	473	527	456	527	529	545	549	549	541	528	434	601	535	537	537	538	535	540	537	538	564	556
									130002
[truncated: 109 more columns]
